# Supplementary material for: Functional Characterization of Largemouth Bass (Micropterus salmoides) Soluble FcγR Homolog in Response to Bacterial Infection
Source: Int J Mol Sci. 2022 Nov 9;23(22):13788. doi: 10.3390/ijms232213788 (PMC9699129; doi:10.3390/ijms232213788)
Supplement: Supplementary file 1 [file ijms-23-13788-s001.zip]

Archive with 1 entries (1 files):
- ijms-1930648-supplementary.pdf
